# Supplementary material for: Effects of Exercise on Patients with Obstructive Sleep Apnea: A Systematic Review and Meta-Analysis
Source: Int J Environ Res Public Health. 2022 Aug 31;19(17):10845. doi: 10.3390/ijerph191710845 (PMC9518429; doi:10.3390/ijerph191710845)
Supplement: Supplementary file 1 [file ijerph-19-10845-s001.zip]

Archive with 1 entries (1 files):
- ijerph-1851623-supplementary.pdf
